# Supplementary material for: Anatomical variations in Eurasian wolf (Canis lupus lupus) (Carnivora: Canidae) of the salivary glands: A histological and histochemical investigation
Source: PLoS One. 2025 Jan 10;20(1):e0317102. doi: 10.1371/journal.pone.0317102 (PMC11723621; doi:10.1371/journal.pone.0317102)
Supplement: S1 Table — The length, width and thickness of the mandibular, parotid, zygomatic and monostomatic sublingual glands as well as their ducts length. (XLSX) [file pone.0317102.s001.xlsx]

## Sheet: Arkusz1
ZOO female - 2 animals - L+R (left+right side)			wild male - 3 animals - L+R (left+right side)		wild female - 7 animals - L+R (left+right side)
									Mean - red color
glandula mandibularis									SD - blue color			gl. Parotis
ZOO female			wild male			wild female						ZOO female			wild male			wild female
length	width	thickness	length	width	thickness	length	width	thickness				length	width	thickness	length	width	thickness	length	width	thickness
43.21	22.34	13.78	50.51	25.39	16.64	45.12	22.16	13.36				32.26	8.26	5.12	37.7	8.64	6.01	36.15	7.13	5.84
42.52	21.45	13.24	48.67	24.23	16.23	43.69	21.14	14.01				33.65	7.89	5.09	38.16	8.35	6.12	34.87	7.56	5.32
41.03	21.25	11.37	49.22	23.78	17.01	39.18	20.47	13.25				31.78	6.24	4.67	35.16	7.65	6.26	35.86	8.11	5.78
41.26	22.74	11.58	51.12	24.69	17.39	38.67	19.68	12.57				32.16	7.15	5.11	35.89	6.97	5.35	33.87	7.63	6.02
42.005	21.945	12.4925	52.68	26.34	16.87	35.68	19.34	12.58			Mean	32.4625	7.385	4.9975	33.98	7.14	6.26	34.67	6.89	6.11
1.11	0.58	1.26	53.45	27.46	15.69	36.54	18.86	13.14			SD	0.9	1.07	0.2	34.76	6.59	6.85	32.98	6.85	5.73
			50.9417	25.315	16.6383	40.41	23.14	14.05							35.9417	7.55667	6.14167	33.56	7.24	5.54
			1.58	1.01	0.43	40.36	22.58	13.87							1.7	0.7	0.3	29.86	7.85	6.05
						35.48	23.16	14.16										31.76	7.54	6.11
						35.41	22.56	15.01										32.87	6.34	5.83
						33.64	22.14	13.68										34.15	6.84	5.45
						34.59	21.34	14.14										32.87	7.24	6.02
						38.87	18.47	15.04										31.86	7.41	6.11
						39.16	17.68	14.66										29.56	6.83	6.23
						38.3429	20.9086	13.8229										33.2064	7.24714	5.86714
						3.5	1.64	0.7										1.7	0.4	0.2
glandula zygomatica												gl. Monostomatica
ZOO female			wild male			wild female	0.6	0.7				ZOO female			wild - male			wild female
length	width	thickness	length	width	thickness	length	width	thickness				length	width	thickness	length	width	5.99	length	width	thickness
21.87	20.65	12.06	23.3	20.07	12.07	22.46	20.54	11.98				18.44	10.78	5.24	23.92	13.54	6.01	19.34	10.92	5.98
20.98	21.62	12.11	24.16	21.23	12.14	21.86	19.97	10.87				18.68	11.05	5.62	21.16	12.48	6.11	19.02	11.35	5.14
20.54	20.44	11.64	24.45	19.86	12.23	22.75	19.54	11.54				18.56	11.34	5.67	19.85	12.54	5.42	18.56	11.87	5.63
19.77	21.12	12.03	25.14	21.09	11.87	21.73	18.76	10.97				18.4	11.23	5.87	19.54	13.01	5.67	18.23	11.56	5.34
20.79	20.9575	11.96	23.87	19.98	12.67	20.55	18.45	10.54				18.52	11.1	5.6	19.53	11.98	6.05	17.86	10.84	5.55
0.6	0.6	0.2	23.54	19.79	13.09	21.98	19.01	12.08				0.1	0.2	0.2	12.02	12.01	1900-01-05 21:00:00	17.98	10.45	5.89
			24.0767	20.3367	12.345	20.78	18.87	12.11							19.3367	12.5933	5.85583	18.22	10.28	6.11
			0.6	0.6	0.2	21.67	20.21	11.98							1.8	0.5	0.2	18.56	10.88	5.89
						20.34	20.13	10.23										18.86	11.56	5.43
						22.24	19.44	10.88										17.89	11.89	6.02
						21.87	19.78	12.02										17.65	11.09	6.22
						20.11	19.76	12.24										17.56	12.12	5.78
						21.16	20.16	12.56										17.45	12.45	5.43
						20.33	21.01	11.93										17.79	12.33	5.77
gl. Polystomatica					0.8	21.4164	19.6879	11.5664			Ducts							18.2121	11.3993	5.72714
ZOO female			male			female			Mandibular duct length						Parotid duct length			0.5	0.6	0.3		Sublingual duct length
length	width	thickness	length	width	thickness	length	width	thickness	ZOO female	male	female				ZOO female	male	female					ZOO female	male	female
29.89	9.44	3.13	31.03	10.94	4.12	29.67	8.53	4.14	109.89	120.18	109.56				83.16	86.58	80.76					106.56	113.34	103.89
28.13	9.26	3.55	30.24	10.65	4.09	29.87	8.15	4.22	112.34	119.87	108.67				81.67	83.99	79.66					104.23	115.08	102.98
28.77	8.33	3.27	31.14	11.01	4.14	28.65	8.22	3.88	105.56	118.54	112.67				79.88	82.78	79.45					103.89	109.98	102.56
28.13	8.48	3.59	32.06	10.84	4.2	28.44	7.89	4.06	109.23	118.09	111.23				80.93	79.87	80.23					103.44	110.78	101.23
28.73	8.8775	3.385	30.45	9.98	3.99	29.3	6.98	3.98	109.255	117.54	110.67				81.41	78.56	79.21					104.53	109.23	104.67
0.8	0.5	0.2	31.87	9.79	3.76	30.11	7.67	4.11	3.4	116.78	109.45				1.6	85.23	81.67					1.4	108.76	104.26
			31.1317	10.535	4.05	28.56	8.55	3.77		118.5	102.98					82.835	78.66						111.195	105.67
			0.7	0.4	0.07	29.67	8.34	3.62		1.14	108.67					3.2	78.34						2.4	107.34
						31.12	7.66	3.89			104.89						80.58							106.89
						30.87	7.36	4.12			110.45						81.04							104.67
						31.16	8.99	4.31			111.23						79.9							101.45
						30.44	8.69	4.09			109.34						78.66							102.67
						28.56	9.12	4.21			107.45						76.99							101.88
						28.67	9.07	4.09			108.23						77.1							103.25
						29.6493	8.23	4.035			108.964						79.4464							103.815
						0.9	0.6	0.1			2.6						1.2							1.9
